# Supplementary material for: Determinants of jaundice severity in neonates admitted at a Teaching Hospital in Ghana
Source: PLoS One. 2025 Jun 5;20(6):e0325003. doi: 10.1371/journal.pone.0325003 (PMC12140266; doi:10.1371/journal.pone.0325003)
Supplement: S1 File — (XLSX) [file pone.0325003.s001.xlsx]

## Sheet: Sheet1
1_Age_at_admission_d	24_Hour	Age_24Hr_Num	BW_Num	Birthweight_Cat	3_Birth_weight_kg		GA	7_Gestational_age_at		GA_2	NJ_Sev_Num	Jaundice severity	11_Initial_total_bil	12_Initial_direct_bi	13_Initial_indirect_	17_Haemoglobin	18_White_cell_count	19_Neutrophil_count	20_Lymphocyte_count	21_Platelet_count	22_G6PD_status	G6PD_Num	Defect_G6PD	23_Place_of_delivery	24_Outcome	25_What_management_p
2	> 24	1	0	Normal	3.2	0	Term	270	39	38.6	0	Non-Severe	181.13	11.55	169.58	13.6	13.15	7.65	3.51	213	No defect	0	No defect	Health facility	Alive	Phototherapy only
1	< 24	0	1	lbw	1.8	1	Preterm	217	31	31	0	Non-Severe	130	8	122	12.8	7.13	3.43	2.54	248	No defect	0	No defect	Health facility	Alive	Phototherapy only
3	> 24	1	0	Normal	2.6	0	Term	270	39	38.6	1	Severe	308.1	10.6	297.5	14	10.92	5.76	3.33	296	No defect	0	No defect	Health facility	Alive	Phototherapy only
3	> 24	1	1	lbw	2	1	Preterm	203	29	29	1	Severe	243.2	7.6	235.6	15.9	12	3.3	7.6	224	No defect	0	No defect	Health facility	Alive	Phototherapy only
1	< 24	0	1	lbw	1.4	1	Preterm	203	29	29	1	Severe	247.2	11.2	236	15.7	11	2.4	5.8	279				Health facility	Alive	Phototherapy only
6	> 24	1	1	lbw	2.2	1	Preterm	238	34	34	1	Severe	334.3	12	322.3	19.8	7.26	1.66	3.82	124	No defect	0	No defect	Health facility	Alive	Phototherapy only
5	> 24	1	0	Normal	3.2	0	Term	273	39	39	1	Severe	360.1	23	337.1	16.1	8.97	2.78	4.37	290	Full defect	1	Full/Partial Defect	Health facility	Alive	Phototherapy only
1	< 24	0	1	lbw	1.2	1	Preterm	210	30	30	1	Severe	281.3	11.7	269.6	16.5	7.11	1.62	4.86	188	No defect	0	No defect	Health facility	Alive	Phototherapy only
1	< 24	0	1	lbw	2	1	Preterm	236	34	33.8	0	Non-Severe	146.3	7.9	138.4	13.8	13.68	8.21	3.75	325	No defect	0	No defect	Health facility	Alive	Phototherapy only
3	> 24	1	1	lbw	2.4	0	Term	266	38	38	0	Non-Severe	191.18	21.89	169.29	14.1	7.09	2.4	3.33	209	No defect	0	No defect	Health facility	Alive	Phototherapy only
1	< 24	0	1	lbw	1.58	1	Preterm	238	34	34	0	Non-Severe	118.5	7.1	111.4	18	17.39	8.89	5.17	199				Home	Alive	Phototherapy only
2	> 24	1	0	Normal	2.8	1	Preterm	249	36	35.6	0	Non-Severe	190.5	13.5	177	10.2	9.46	5.58	2.63	218	No defect	0	No defect	Health facility	Alive	Phototherapy only
1	< 24	0	1	lbw	1.5	1	Preterm	223	32	31.9	0	Non-Severe	134.2	11	123.2	18	14.51	2.16	10.88	93	Full defect	1	Full/Partial Defect	Health facility	Alive	Phototherapy only
1	< 24	0	1	lbw	1.6	1	Preterm	227	33	32.5	0	Non-Severe	102.7	11.6	91.1	15.2	6.38	3.08	1.94	181	No defect	0	No defect	Health facility	Alive	Phototherapy only
1	< 24	0	1	lbw	1.2	1	Preterm	238	34	34	1	Severe	255.9	179.2	76.7	15.8	12.88	6.94	2.81	101	No defect	0	No defect	Health facility	Alive	Phototherapy only
1	< 24	0	1	lbw	1.3	1	Preterm	253	37	36.2	0	Non-Severe	206.5	15.5	191	15.7	6.65	1.97	3.54	163	No defect	0	No defect	Health facility	Alive	Phototherapy only
1	< 24	0	0	Normal	3.09	0	Term	280	40	40	0	Non-Severe	111.2	9.1	102.1	13.2	7.38	3.48	2.39	113	No defect	0	No defect	Health facility	Alive	Phototherapy only
1	< 24	0	0	Normal	2.7	0	Term	273	39	39	1	Severe	279.8	12.2	267.6	13.6	8.65	5.42	2.29	149	No defect	0	No defect	Health facility	Alive	Phototherapy only
1	< 24	0	0	Normal	3.1	0	Term	276	40	39.5	0	Non-Severe	115.43	17.78	97.64	14.7	13.69	5.36	7.36	187	No defect	0	No defect	Health facility	Alive	Phototherapy only
1	< 24	0	1	lbw	2.4	1	Preterm	249	36	35.6	0	Non-Severe	175.4	16.7	158.7	11.2	12.87	4.64	6.06	315	No defect	0	No defect	Health facility	Alive	Phototherapy only
1	< 24	0	1	lbw	1.69	1	Preterm	224	32	32	0	Non-Severe	154.7	14.13	140.61	14.9	12.88	3.22	8	233	No defect	0	No defect	Health facility	Alive	Phototherapy only
2	> 24	1	0	Normal	2.9	0	Term	278	40	39.8	0	Non-Severe	178.5	15.82	162.65	14.8	11.12	5.41	4.26	179	Full defect	1	Full/Partial Defect	Health facility	Alive	Phototherapy only
1	< 24	0	0	Normal	3.41	0	Term	267	39	38.2	0	Non-Severe	174.5	16.87	157.63	12.2	15.82	9.83	3.85	189	No defect	0	No defect	Health facility	Alive	Phototherapy only
2	> 24	1	0	Normal	3.7	0	Term	269	39	38.5	0	Non-Severe	88.1	12.49	75.6	16.6	12.18	5.35	4.71	351	No defect	0	No defect	Health facility	Alive	Phototherapy only
3	> 24	1	0	Normal	2.9	0	Term	280	40	40	1	Severe	252.4	13.01	239.39	14.7	15	7.94	5.82	216	Full defect	1	Full/Partial Defect	Health facility	Alive	Phototherapy only
1	< 24	0	0	Normal	2.8	1	Preterm	255	37	36.5	1	Severe	215.4	16.55	198.89	11.3	13.04	6.02	5.42	335	Full defect	1	Full/Partial Defect	Health facility	Alive	Phototherapy only
1	< 24	0	2	Macrosomia	4.3	0	Term	281	41	40.2	0	Non-Severe	157.9	34.77	123.14	8	105.61	18.65	76.74	111	No defect	0	No defect	Health facility	Alive	Phototherapy only
1	< 24	0	1	lbw	1.52	1	Preterm	210	30	30	0	Non-Severe	114.4	7.25	107.18	9.9	10.05	4.62	3.84	244	No defect	0	No defect	Health facility	Alive	Phototherapy only
1	< 24	0	0	Normal	2.89	0	Term	266	38	38	0	Non-Severe	131.4	13.24	118.16	15.4	9.56	2.23	6.58	198	No defect	0	No defect	Health facility	Alive	Phototherapy only
1	< 24	0	0	Normal	3.7	0	Term	291	42	41.6	0	Non-Severe	192.9	21.18	171.71	15.7	12.51	8.14	2.98	161	No defect	0	No defect	Health facility	Alive	Phototherapy only
1	< 24	0	1	lbw	1.45	1	Preterm	245	35	35	0	Non-Severe	32.3	11.2	21.06	16.4	8.69	3.65	3.57	22	No defect	0	No defect	Health facility	Alive	Phototherapy only
1	< 24	0	1	lbw	2.04	1	Preterm	248	36	35.5	0	Non-Severe	109.3	8	101.27	15.7	11.16	5.29	3.81	162	No defect	0	No defect	Health facility	Alive	Phototherapy only
1	< 24	0	0	Normal	2.51	0	Term	291	42	41.6	0	Non-Severe	120.9	6.86	114.01	11.8	19.05	12.09	3.56	372	No defect	0	No defect	Health facility	Alive	Phototherapy only
4	> 24	1	0	Normal	2.6	1	Preterm	250	36	35.8	0	Non-Severe	175.5	21.16	154.35	16.6	8.82	3.36	3.79	282	No defect	0	No defect	Health facility	Alive	Phototherapy only
3	> 24	1	1	lbw	2.27	0	Term	263	38	37.6	1	Severe	377.4	10.92	366.46	16.2	5.99	2.69	2.28	203	No defect	0	No defect	Health facility	Alive	Phototherapy only
1	< 24	0	0	Normal	3.27	0	Term	280	40	40	0	Non-Severe	190.9	10.52	180.34	10.3	14.2	7.93	4.23	286	No defect	0	No defect	Health facility	Alive	Phototherapy only
1	< 24	0	0	Normal	2.5	1	Preterm	240	35	34.3	0	Non-Severe	84	8.17	75.8	11.2	12.93	8.76	2.22	123	No defect	0	No defect	Health facility	Alive	Phototherapy only
3	> 24	1	1	lbw	2.1	0	Term	281	41	40.2	1	Severe	277.7	11.62	266.04	14.6	9.06	4.03	3.54	125	No defect	0	No defect	Health facility	Alive	Phototherapy only
1	< 24	0	1	lbw	1.47	1	Preterm	217	31	31	0	Non-Severe	193.2	13.36	179.89	18.6	5.4	2.03	3.11	160	Full defect	1	Full/Partial Defect	Health facility	Alive	Phototherapy only
5	> 24	1	1	lbw	2	1	Preterm	253	37	36.2	0	Non-Severe	113.6	23.32	90.29	11.8	6.9	2.9	2.21	359	No defect	0	No defect	Health facility	Alive	Phototherapy only
1	< 24	0	2	Macrosomia	4.3	0	Term	300	43	42.9	1	Severe	289	17.45	271.57	10.9	64.12	11.1	46.65	224	No defect	0	No defect	Health facility	Alive	Phototherapy only
1	< 24	0	0	Normal	3.7	0	Term	268	39	38.3	0	Non-Severe	129.4	10.99	118.45	18.9	8.68	2.85	5.36	143	No defect			Health facility	Alive	None or conservative
1	< 24	0	0	Normal	2.9	1	Preterm	250	36	35.8	0	Non-Severe	82.6	8.13	74.45	15.2	12.74	4.89	6.22	232	No defect	0	No defect	Health facility	Alive	Phototherapy only
1	< 24	0	1	lbw	1.4	1	Preterm	193	28	27.6	0	Non-Severe	188.5	14.81	173.68	14.3	6.55	1.45	4.34	11	No defect	0	No defect	Health facility	Alive	Phototherapy only
1	< 24	0	1	lbw	2.17	1	Preterm	238	34	34	0	Non-Severe	157.5	8.02	149.51	14.8	12.21	3.59	7.14	290	No defect			Health facility	Alive	None or conservative
1	< 24	0	0	Normal	3.7	0	Term	266	38	38	0	Non-Severe	80.8	21.13	59.63	12.7	14.92	9.61	3.27	242	No defect	0	No defect	Health facility	Alive	Phototherapy only
1	< 24	0	0	Normal	2.9	1	Preterm	255	37	36.5	0	Non-Severe	96.4	11.53	84.89	11.3	18.5	12.01	4.52	269	No defect	0	No defect	Health facility	Alive	Phototherapy only
1	< 24	0	1	lbw	1.13	1	Preterm	205	30	29.3	0	Non-Severe	149.8	15.03	134.81	14.3	6.01	1.54	3.13	129	No defect	0	No defect	Health facility	Alive	Phototherapy only
4	> 24	1	1	lbw	2.3	1	Preterm	253	37	36.2	1	Severe	246.8	17.64	229.19	15.2	5.53	1.59	2.59	320	No defect	0	No defect	Health facility	Alive	Phototherapy only
3	> 24	1	0	Normal	3.3	0	Term	271	39	38.8	0	Non-Severe	99.8	13.56	86.29	13.9	21.14	15.1	3.35	205	Partial defect	1	Full/Partial Defect	Health facility	Alive	Phototherapy only
1	< 24	0	0	Normal	2.8	0	Term	278	40	39.8	0	Non-Severe	119.5	18.37	101.13	16.7	8.89	4.62	3.45	138	No defect	0	No defect	Health facility	Alive	Phototherapy only
2	> 24	1	1	lbw	2.4	0	Term	259	37	37	0	Non-Severe	89.4	15.6	73.78	14.3	12.32	6.4	4.82	184	No defect	0	No defect	Health facility	Alive	Phototherapy only
1	< 24	0	1	lbw	2.3	1	Preterm	252	36	36	0	Non-Severe	123.8	12.52	111.25	19.4	10.63	4.36	3.71	140	No defect	0	No defect	Health facility	Alive	Phototherapy only
4	> 24	1	0	Normal	3.3	0	Term	265	38	37.9	0	Non-Severe	119.1	23.68	95.4	17.2	9.6				No defect	0	No defect	Health facility	Alive	Phototherapy only
1	< 24	0	0	Normal	3.5	0	Term	284	41	40.6	0	Non-Severe	54.5	10.07	44.4	17.3	22.54	13.87	5.96	309	Full defect	1	Full/Partial Defect	Health facility	Alive	Phototherapy only
1	< 24	0	2	Macrosomia	4.3	0	Term	277	40	39.6	0	Non-Severe	85.37	21.55	63.82	17.9	19.31	6.98	9.81	110	No defect	0	No defect	Health facility	Alive	Phototherapy only
1	< 24	0	0	Normal	3.45	0	Term	270	39	38.6	0	Non-Severe	135.56	13.11	122.45	16.4	16.98	8.09	7.33	278	No defect	0	No defect	Health facility	Alive	Phototherapy only
3	> 24	1	0	Normal	3.7	0	Term	277	40	39.6	0	Non-Severe	77.82	30.74	47.08	16.8	10.56	4.25	4.14	188	Full defect	1	Full/Partial Defect	Health facility	Alive	Phototherapy only
3	> 24	1	0	Normal	2.6	0	Term	276	40	39.5	1	Severe	223.47	12.06	211.41	15.7	10.24	4.58	3.47	291	Partial defect	1	Full/Partial Defect	Health facility	Alive	Phototherapy only
1	< 24	0	1	lbw	2.1	1	Preterm	233	34	33.3	0	Non-Severe	171.94	19.64	152.3	16.1	10.48	3.69	5.79	236	No defect	0	No defect	Health facility	Alive	Phototherapy only
1	< 24	0	0	Normal	2.7	0	Term	292	42	41.8	0	Non-Severe	113	12.67	100.33	13.1	16.5	9.19	5.05	332	Full defect	1	Full/Partial Defect	Health facility	Alive	Phototherapy only
3	> 24	1	0	Normal	3.8	0	Term	267	39	38.2	0	Non-Severe	131	17.12	113.87	16.4	16.98	6.66	8.77	125	Full defect	1	Full/Partial Defect	Health facility	Alive	Phototherapy only
2	> 24	1	1	lbw	1.9	1	Preterm	249	36	35.6	0	Non-Severe	127.4	13.4	114.01	8.8	13.73	5.3	6.69	328	No defect	0	No defect	Health facility	Alive	Phototherapy only
2	> 24	1	0	Normal	2.78	0	Term	286	41	40.9	0	Non-Severe	104.47	13.55	90.93	19	8.97	4.28	3.3	196	No defect	0	No defect	Health facility	Alive	Phototherapy only
2	> 24	1	0	Normal	2.71	0	Term	286	41	40.9	0	Non-Severe	189.85	18.9	170.95	15.2	9.97	6.49	2.34	248	No defect	0	No defect	Health facility	Alive	Phototherapy only
2	> 24	1	0	Normal	3.86	0	Term	272	39	38.9	0	Non-Severe	96.15	11.17	84.98	14	11.1	7.18	238	273	No defect			Health facility	Alive	None or conservative
5	> 24	1	0	Normal	3	0	Term	263	38	37.6	0	Non-Severe	210.79	19.84	190.94	15.7	6.95	1.85	3.8	237	No defect	0	No defect	Health facility	Alive	Phototherapy only
1	< 24	0	0	Normal	2.8	0	Term	281	41	40.2	0	Non-Severe	188.04	17.42	170.62	14.3	19.21	12.44	3.62	130	Full defect	1	Full/Partial Defect	Health facility	Alive	Phototherapy only
1	< 24	0	1	lbw	1.2	1	Preterm	195	28	27.9	0	Non-Severe	84.25	15.59	68.66	13.7	21.39	10.5	5.21	515	No defect	0	No defect	Health facility	Alive	Phototherapy only
1	< 24	0	0	Normal	3.7	0	Term	281	41	40.2	0	Non-Severe	182.87	18.61	164.26	11.8	13.75	8.69	3.08	89	No defect	0	No defect	Health facility	Alive	Phototherapy only
1	< 24	0	1	lbw	1.9	1	Preterm	238	34	34	0	Non-Severe	173.1	22.11	150.99	13.3	18.56	5.62	10.53	331	No defect	0	No defect	Health facility	Alive	Phototherapy only
1	< 24	0	0	Normal	3.48	0	Term	262	38	37.5	0	Non-Severe	160.3	12.95	147.34	16.6	12.59	5.66	5.57	194	No defect	0	No defect	Health facility	Alive	Phototherapy only
3	> 24	1	0	Normal	3.3	0	Term	280	40	40	0	Non-Severe	113.18	20.66	92.52	17.8	11.3	5.71	3.17	247	No defect	0	No defect	Health facility	Alive	Phototherapy only
2	> 24	1	0	Normal	3.1	0	Term	274	40	39.2	0	Non-Severe	188.76	16.14	172.62	20.9	11.1	7.61	1.78	176	No defect	0	No defect	Health facility	Alive	Phototherapy only
1	< 24	0	1	lbw	1.6	1	Preterm	224	32	32	0	Non-Severe	93.15	9.36	83.79	15.8	9.24	2.99	5.24	212	No defect	0	No defect	Health facility	Alive	Phototherapy only
1	< 24	0	0	Normal	2.6	0	Term	263	38	37.6	1	Severe	273.1	10.55	262.56	16.7	12.61	5.8	4.46	287	No defect	0	No defect	Health facility	Alive	Phototherapy only
1	< 24	0	2	Macrosomia	5.1	0	Term	303	44	43.3	0	Non-Severe	146.7	10.62	136.07	18	12.15	6.33	4.77	187	No defect	0	No defect	Health facility	Alive	Phototherapy only
1	< 24	0	0	Normal	3.8	0	Term	264	38	37.8	0	Non-Severe	89.54	10.67	78.87	15.3	17.5	9.24	6.19	244	No defect	0	No defect	Health facility	Alive	Phototherapy only
1	< 24	0	2	Macrosomia	4.2	0	Term	280	40	40	1	Severe	216.81	12.43	204.38	15.3	14.55	6.61	5.53	115	No defect	0	No defect	Health facility	Alive	Phototherapy only
1	< 24	0	1	lbw	1.6	1	Preterm	230	33	32.9	0	Non-Severe	95.91	9.2	86.71	17.3	9.71	3.63	5.06	221	No defect	0	No defect	Health facility	Alive	Phototherapy only
1	< 24	0	1	lbw	1.6	1	Preterm	236	34	33.8	0	Non-Severe	101.17	9.69	91.47	16.5	12.81	5.85	4.82	308	No defect	0	No defect	Health facility	Alive	Phototherapy only
2	> 24	1	0	Normal	2.8	0	Term	278	40	39.8	0	Non-Severe	200.86	15.93	184.93	11.1	17.01	11.29	3.64	351	No defect	0	No defect	Health facility	Alive	Phototherapy only
2	> 24	1	0	Normal	2.9	0	Term	286	41	40.9	0	Non-Severe	154.36	14.1	140.26	16.3	17.16	7.24	6.54	259	No defect	0	No defect	Health facility	Alive	Phototherapy only
1	< 24	0	0	Normal	3.6	0	Term	276	40	39.5	0	Non-Severe	161.33	21.99	139.34	17.2	9.6				No defect	0	No defect	Health facility	Alive	Phototherapy only
3	> 24	1	2	Macrosomia	4	0	Term	287	41	41	1	Severe	264.51	24.04	240.48	15.4	24.69	13.35	8.18	366	No defect	0	No defect	Health facility	Alive	Phototherapy only
1	< 24	0	1	lbw	2	1	Preterm	246	36	35.2	0	Non-Severe	107.82	11.78	96.04	16.6	20.59	12.74	6.19	238	No defect	0	No defect	Health facility	Alive	Phototherapy only
1	< 24	0	0	Normal	3.1	0	Term	274	40	39.2	0	Non-Severe	146.1	14.28	131.81	16.1	19.78	11.27	5.79	215	No defect	0	No defect	Health facility	Alive	Phototherapy only
2	> 24	1	0	Normal	3.5	0	Term	276	40	39.5	1	Severe	271.98	20.03	251.95	7.9	54.6	9.02	43.91	172	No defect	0	No defect	Health facility	Alive	Phototherapy only
1	< 24	0	1	lbw	1.13	1	Preterm	230	33	32.9	0	Non-Severe	133	33.75	99.25	16.9	5.69	0.77	3.73	225	No defect	0	No defect	Health facility	Alive	Phototherapy only
1	< 24	0	0	Normal	3	0	Term	282	41	40.3	0	Non-Severe	73.2	25.19	48.01	12.8	15.68	9.58	4.06	285	No defect	0	No defect	Health facility	Alive	Phototherapy only
1	< 24	0	0	Normal	3.4	0	Term	274	40	39.2	1	Severe	250.53	42.3	208.23	18.4	8.49	2.33	4.85	233	Full defect	1	Full/Partial Defect	Health facility	Alive	Phototherapy only
1	< 24	0	1	lbw	1.2	1	Preterm	213	31	30.5	0	Non-Severe	110.05	15.27	94.78	16.4	12.27	1.33	9.04	233				Health facility	Alive	None or conservative
1	< 24	0	1	lbw	2.12	0	Term	273	39	39	0	Non-Severe	163.99	19.17	144.82	16.1	6.02	2.09	2.59	255	No defect	0	No defect	Health facility	Alive	Phototherapy only
4	> 24	1	0	Normal	2.85	0	Term	277	40	39.6	1	Severe	246.51	22.05	22.05	17.7	10.2	3.81	4.17	287	Full defect	1	Full/Partial Defect	Health facility	Alive	Phototherapy only
2	> 24	1	0	Normal	3.8	0	Term	293	42	41.9	0	Non-Severe	91.72	22	69.72	17.2	23.24	11.17	9.78	128	No defect	0	No defect	Health facility	Alive	Phototherapy only
1	< 24	0	1	lbw	1.59	1	Preterm	216	31	30.9	0	Non-Severe	73.08	11.85	61.23	16	7.98	2.38	4.62	224	No defect	0	No defect	Health facility	Alive	Phototherapy only
2	> 24	1	0	Normal	3.8	0	Term	288	42	41.2	0	Non-Severe	191.72	23.23	168.39	11.7	18.16	7.76	8.22	282	No defect	0	No defect	Health facility	Alive	Phototherapy only
2	> 24	1	1	lbw	1.8	1	Preterm	217	31	31	0	Non-Severe	161.9	8.26	153.64	14.7	15.73	5.81	7.89	144	Partial defect	1	Full/Partial Defect	Health facility	Alive	Phototherapy only
4	> 24	1	0	Normal	3.1	0	Term	293	42	41.9	0	Non-Severe	149.72	8.35	141.37	16.1	11.96	5.14	4.22	203	No defect	0	No defect	Health facility	Alive	Phototherapy only
3	> 24	1	0	Normal	2.9	0	Term	280	40	40	0	Non-Severe	161.52	23.51	138.01	15.5	14.33	7.68	4.67	277	No defect	0	No defect	Health facility	Alive	Phototherapy only
1	< 24	0	0	Normal	2.67	0	Term	259	37	37	0	Non-Severe	125.62	13.35	112.27	11.9	10.41	5.44	3.56	393	No defect	0	No defect	Health facility	Alive	Phototherapy only
1	< 24	0	0	Normal	2.59	0	Term	259	37	37	0	Non-Severe	146.74	11.46	175.28	12.4	16.02	9.54	4.56	422	No defect	0	No defect	Health facility	Alive	Phototherapy only
1	< 24	0	1	lbw	2.1	1	Preterm	246	36	35.2	0	Non-Severe	106.67	11.64	95.03	19.2	10.67	6	3.22	111	No defect	0	No defect	Health facility	Alive	Phototherapy only
1	< 24	0	0	Normal	3.18	0	Term	285	41	40.8	0	Non-Severe	90.87	8.43	82.44	16.8	14.1	9.05	3.34	215	Full defect			Health facility	Alive	None or conservative
3	> 24	1	0	Normal	2.67	1	Preterm	258	37	36.9	0	Non-Severe	120.62	17.18	103.44	15.2	8.22	2.6	3.63	194	No defect	0	No defect	Health facility	Alive	Phototherapy only
6	> 24	1	0	Normal	2.66	1	Preterm	257	37	36.8	1	Severe	237.69	23.98	213.7	15.1	7.41	1.49	4.38	309	Partial defect	1	Full/Partial Defect	Health facility	Alive	Phototherapy only
6	> 24	1	1	lbw	1.96	1	Preterm	257	37	36.8	0	Non-Severe	183.08	22.77	160.31	18.1	6.77	1.45	4.13	288	Full defect	1	Full/Partial Defect	Health facility	Alive	Phototherapy only
4	> 24	1	1	lbw	2.27	0	Term	265	38	37.9	0	Non-Severe	198.14	19.5	178.63	18.8	5.7	2.14	2.08	210	No defect	0	No defect	Health facility	Alive	Phototherapy only
1	< 24	0	1	lbw	2.17	1	Preterm	231	33	33	0	Non-Severe	170.59	18.43	152.15	16.7	13.13	6.03	3.97	233	Full defect	1	Full/Partial Defect	Health facility	Alive	Phototherapy only
4	> 24	1	0	Normal	2.9	0	Term	272	39	38.9	0	Non-Severe	171.97	15.7	156.27	14.7	8.87	3.5	3.36	319	No defect	0	No defect	Health facility	Alive	Phototherapy only
1	< 24	0	0	Normal	3.6	0	Term	260	38	37.2	0	Non-Severe	53.79	7.6	46.19	15.1	20.11	10.83	7.25	150	No defect	0	No defect	Health facility	Alive	Phototherapy only
3	> 24	1	0	Normal	2.8	1	Preterm	248	36	35.5	0	Non-Severe	122.76	11.03	111.73	12.1	13.22	5.19	6.72	256	No defect	0	No defect	Health facility	Alive	Phototherapy only
3	> 24	1	0	Normal	2.95	0	Term	287	41	41	0	Non-Severe	131.02	12.58	118.43	16.4	8.91	5.53	2.19	218	No defect	0	No defect	Health facility	Alive	Phototherapy only
2	> 24	1	1	lbw	1	1	Preterm	204	30	29.2	0	Non-Severe	144.47	16.6	127.88	15.7	69.13	31.72	34.39	238	No defect	0	No defect	Health facility	Died	Phototherapy only
3	> 24	1	0	Normal	3.2	1	Preterm	253	37	36.2	0	Non-Severe	124.55	13.39	111.16	16.1	6.02	2.31	1.89	169	No defect	0	No defect	Health facility	Alive	Phototherapy only
1	< 24	0	1	lbw	2	1	Preterm	256	37	36.6	0	Non-Severe	80.88	12.82	68.07	14.2	8.8	4.1	2.96	149	No defect	0	No defect	Health facility	Alive	Phototherapy only
1	< 24	0	0	Normal	3.79	0	Term	285	41	40.8	0	Non-Severe	150.81	11.53	139.28	14.9	22.88	14.17	5.52	212	No defect	0	No defect	Health facility	Alive	Phototherapy only
5	> 24	1	1	lbw	1.69	1	Preterm	255	37	36.5	1	Severe	222.34	12.2	210.14	15.8	4.53	1.38	2.44	36	No defect	0	No defect	Health facility	Alive	Phototherapy only
1	< 24	0	0	Normal	2.6	0	Term	272	39	38.9	0	Non-Severe	88.71	10.09	78.62	12.3	41.78	20.85	16.19	190	No defect	0	No defect	Health facility	Alive	Phototherapy only
1	< 24	0	0	Normal	2.92	0	Term	272	39	38.9	0	Non-Severe	98.74	15.05	83.69	17.2	9.6							Health facility	Alive	Phototherapy only
2	> 24	1	0	Normal	3.9	0	Term	281	41	40.2	0	Non-Severe	157.61	16.05	141.57	15.9	9.77	2.43	5.19	231	No defect	0	No defect	Health facility	Alive	Phototherapy only
2	> 24	1	0	Normal	3.52	0	Term	289	42	41.3	1	Severe	364.14	19.18	344.96	13.1	15.34	8.77	4.23	326	No defect	0	No defect	Health facility	Alive	Phototherapy only
5	> 24	1	0	Normal	2.81	1	Preterm	255	37	36.5	0	Non-Severe	182.68	17.81	164.87	17.2	7.69	1.32	4.66	206	No defect	0	No defect	Health facility	Alive	Phototherapy only
5	> 24	1	1	lbw	2.02	1	Preterm	255	37	36.5	0	Non-Severe	130.04	20.46	109.58	15.5	6.6	1.69	3.6	160	No defect	0	No defect	Health facility	Alive	Phototherapy only
4	> 24	1	0	Normal	3	0	Term	269	39	38.5	0	Non-Severe	178.67	15.85	162.82	14.6	19.59	19.9	3.89	210				Health facility	Alive	Phototherapy only
5	> 24	1	1	lbw	2.2	1	Preterm	239	35	34.2	0	Non-Severe	7.67	5.76	1.91	14.4	7.31	3.18	2.67	275	No defect	0	No defect	Health facility	Alive	Phototherapy only
2	> 24	1	0	Normal	2.8	0	Term	268	39	38.3	1	Severe	249.61	12.94	236.67	15.7	12.36	8.42	2.53	395	No defect	0	No defect	Health facility	Alive	Phototherapy only
2	> 24	1	0	Normal	2.6	1	Preterm	256	37	36.6	0	Non-Severe	137.17	17.1	120.07	15.3	11.08	4.96	4.19	168				Health facility	Alive	Phototherapy only
2	> 24	1	0	Normal	2.58	0	Term	291	42	41.6	1	Severe	292.59	18.52	274.07	15.8	8.44	3.82	3.9	127	Full defect	1	Full/Partial Defect	Health facility	Alive	Phototherapy only
1	< 24	0	0	Normal	2.9	0	Term	278	40	39.8	0	Non-Severe	121.92	10.19	111.72	15.6	20.36	10.71	7.67	140				Health facility	Alive	Phototherapy only
2	> 24	1	1	lbw	2.46	0	Term	274	40	39.2	0	Non-Severe	160.69	7.19	153.5	9.8	11.01	4.98	4.86	357	No defect	0	No defect	Health facility	Alive	Phototherapy only
13	> 24	1	0	Normal	3.4	0	Term	259	37	37	0	Non-Severe	189.34	9.82	179.52	16.7	9.15	2.5	4.55	339				Health facility	Alive	Phototherapy only
1	< 24	0	0	Normal	3.27	0	Term	268	39	38.3	1	Severe	260.11	11.4	248.7	17.2	23.19	12.66	8.4	181	Full defect	1	Full/Partial Defect	Health facility	Alive	Phototherapy only
1	< 24	0	1	lbw	1.9	1	Preterm	250	36	35.8	0	Non-Severe	80.52	9.06	71.46	14.3	8.42	3.11	4.24	163				Health facility	Alive	None or conservative
1	< 24	0	0	Normal	2.9	1	Preterm	258	37	36.9	0	Non-Severe	169.1	14.47	154.63	15.8	6.2	1.52	3.02	344				Health facility	Alive	Phototherapy only
2	> 24	1	0	Normal	2.75	0	Term	267	39	38.2	0	Non-Severe	153.45	8.02	145.43	11.3	14.75	8.2	4.45	170				Health facility	Alive	Phototherapy only
3	> 24	1	0	Normal	2.8	0	Term	275	40	39.3	0	Non-Severe	181.44	8.95	172.5	17.3	11	3.58	4.3	308				Health facility	Alive	Phototherapy only
1	< 24	0	0	Normal	2.62	0	Term	264	38	37.8	0	Non-Severe	117.47	13.73	103.74	10.8	17.46	9.38	4.8	194				Health facility	Alive	Phototherapy only
1	< 24	0	2	Macrosomia	4	0	Term	286	41	40.9	0	Non-Severe	173.25	8.56	164.69	17.6	16.61	8.22	6.45	201				Health facility	Alive	Phototherapy only
1	< 24	0	0	Normal	3.79	0	Term	287	41	41	0	Non-Severe	146.5	7.14	139.36	16.4	15.8	11.05	3.55	192				Health facility	Alive	Phototherapy only
1	< 24	0	0	Normal	3.2	0	Term	274	40	39.2	0	Non-Severe	116.6	5.95	110.65	15.1	15.52	8.51	5.2	311				Health facility	Alive	Phototherapy only
2	> 24	1	0	Normal	3.73	0	Term	280	40	40	1	Severe	285.29	13.91	271.38	11.7	26.04	14.88	8.55	216	No defect	0	No defect	Health facility	Alive	Phototherapy only
2	> 24	1	2	Macrosomia	4.04	0	Term	278	40	39.8	1	Severe	374.58	23.52	351.06	14.7	14.79	6.64	6.36	203	Full defect	1	Full/Partial Defect	Health facility	Alive	Phototherapy only
2	> 24	1	0	Normal	3	0	Term	282	41	40.3	1	Severe	284.78	23.61	261.17	19.5	8.02	2.35	3.58	256	Full defect	1	Full/Partial Defect	Health facility	Alive	Phototherapy only
1	< 24	0	2	Macrosomia	4.1	0	Term	289	42	41.3	0	Non-Severe	171.5	13.34	158.17	14.9	13	5.54	5.31	200				Health facility	Alive	Phototherapy only
3	> 24	1	0	Normal	3	1	Preterm	257	37	36.8	0	Non-Severe	126.56	9.81	116.74	17.9	13	6.74	4.18	156				Health facility	Alive	Phototherapy only
1	< 24	0	1	lbw	0.8	1	Preterm	187	27	26.8	0	Non-Severe	92.9	10.2	82.7	15.7	11.71	3.63	6.44	216				Health facility	Died	Phototherapy only
3	> 24	1	1	lbw	2.1	1	Preterm	252	36	36	0	Non-Severe	203.98	10.92	193.06	15.6	9.23	4	3.83	83				Health facility	Alive	Phototherapy only
1	< 24	0	0	Normal	3.96	0	Term	294	42	42	0	Non-Severe	162.9	10.5	152.4	16.4	7.05	3.74	2.05	322	No defect	0	No defect	Health facility	Alive	Phototherapy only
3	> 24	1	0	Normal	3	0	Term	277	40	39.6	1	Severe	285	15.2	269.8	15.5	9.02	5.42	21.3	222				Health facility	Alive	Phototherapy only
4	> 24	1	1	lbw	2.4	1	Preterm	238	34	34	1	Severe	333.2	11.7	321.5	18.1	8.39	3.72	3.24	207				Health facility	Alive	Phototherapy only
1	< 24	0	1	lbw	0.8	1	Preterm	186	27	26.6	0	Non-Severe	180.9	8.6	172.3	13.1	29.62	14.03	7.54	224				Health facility	Alive	Phototherapy only
1	< 24	0	0	Normal	3.7	0	Term	273	39	39	1	Severe	273.56	19.6	253.96	13.6	10.2	4.87	4.13	174	No defect	0	No defect	Health facility	Alive	Phototherapy only
1	< 24	0	0	Normal	3.6	0	Term	283	41	40.5	0	Non-Severe	161.83	16.6	145.23	15.6	20.34			283				Health facility	Alive	Phototherapy only
3	> 24	1	0	Normal	2.65	0	Term	266	38	38	1	Severe	272.1	255	17.1	11.8	20.85	9.68	6.97	443				Health facility	Alive	Phototherapy only
1	< 24	0	0	Normal	3	0	Term	280	40	40	1	Severe	297.5	16.3	281.2	12.9	18.09	8.41	7.86	278	No defect	0	No defect	Health facility	Alive	Phototherapy only
1	< 24	0	0	Normal	2.61	0	Term	297	43	42.5	1	Severe	262	10.4	251.6	13.2	15.25	9.79	3.72	62				Health facility	Alive	Phototherapy only
1	< 24	0	0	Normal	3.4	0	Term	276	40	39.5	1	Severe	216	6.8	209.4	12.1	11.97	8.37	2.31	255				Health facility	Alive	Phototherapy only
2	> 24	1	0	Normal	3	0	Term	273	39	39	0	Non-Severe	120.1	5.3	114.8	13.9	11.3	5.7	4.18	183	No defect	0	No defect	Health facility	Alive	Phototherapy only
2	> 24	1	1	lbw	2.3	0	Term	274	40	39.2	1	Severe	520	9.7	240.3	18.5	12.15	6.08	4.06	187	No defect	0	No defect	Health facility	Alive	Phototherapy only
4	> 24	1	0	Normal	2.5	0	Term	280	40	40	1	Severe	384.2	13.7	270.5	16.3	6.19	2.56	2.56	280	Full defect	1	Full/Partial Defect	Health facility	Alive	Phototherapy only
4	> 24	1	0	Normal	2.7	0	Term	269	39	38.5	1	Severe	270.5	98.12	172.38	14.6	5.36	2.24	1.95	281	Full defect	1	Full/Partial Defect	Health facility	Alive	Phototherapy only
4	> 24	1	0	Normal	3.5	0	Term	266	38	38	1	Severe	303	114.03	188.97	20.6	7.31	2.72	3.05	232	Partial defect	1	Full/Partial Defect	Health facility	Alive	Phototherapy only
1	< 24	0	1	lbw	1.6	1	Preterm	226	33	32.3	0	Non-Severe	69.5	10.1	59.4	17.4	6.6	2.43	3.61	130	No defect	0	No defect	Health facility	Alive	Phototherapy only
1	< 24	0	1	lbw	1.3	1	Preterm	226	33	32.3	0	Non-Severe	11.3	9.6	1.7	17.1	9.13	2.97	5.21	146	No defect	0	No defect	Health facility	Alive	Phototherapy only
1	< 24	0	1	lbw	1.7	1	Preterm	238	34	34	0	Non-Severe	189.9	180.6	9.3	17.2	9.6							Health facility	Alive	Phototherapy only
1	< 24	0	0	Normal	3.2	0	Term	292	42	41.8	0	Non-Severe	78	8.1	69.9	16.8	24.64	14.48	8.25	201				Health facility	Alive	Phototherapy only
1	< 24	0	0	Normal	3.3	0	Term	293	42	41.9	0	Non-Severe	55.4	23.09	32.32	17.3	9.11	53.4	19.4	355	No defect	0	No defect	Health facility	Alive	Phototherapy only
2	> 24	1	0	Normal	3	0	Term	270	39	38.6	0	Non-Severe	187.14	14.3	172.8	11.7	17.48	11.99	3.6	107				Health facility	Alive	Phototherapy only
1	< 24	0	1	lbw	1.9	1	Preterm	238	34	34	0	Non-Severe	110.98	57.63	53.35	13.3	10.85	5.58	2.82	134				Health facility	Alive	Phototherapy only
3	> 24	1	0	Normal	3.2	0	Term	275	40	39.3	0	Non-Severe	194.9	8	186.9	16.7	7.83	3.15	2.91	206	No defect	0	No defect	Health facility	Alive	Phototherapy only
3	> 24	1	1	lbw	2.2	1	Preterm	252	36	36	1	Severe	239.2	9.6	229.6	14.1	8.31	2.95	3.65	265	No defect	0	No defect	Health facility	Alive	Phototherapy only
3	> 24	1	0	Normal	2.6	1	Preterm	252	36	36	1	Severe	228.7	9.9	218.8	11.8	7.28	3.01	2.62	383	No defect	0	No defect	Health facility	Alive	Phototherapy only
1	< 24	0	0	Normal	2.5	1	Preterm	231	33	33	0	Non-Severe	196.4	8	188.4	15	16.24	10.15	4.49	248	No defect	0	No defect	Health facility	Alive	Phototherapy only
1	< 24	0	1	lbw	1.1	1	Preterm	198	29	28.3	0	Non-Severe	128.43	10.63	117.81	16.4	7.97	4.29	2.54	64				Health facility	Alive	Phototherapy only
1	< 24	0	1	lbw	1.5	1	Preterm	238	34	34	0	Non-Severe	154.06	12.86	141.2	17.3	41.21	26.47	10.15	434	No defect	0	No defect	Health facility	Alive	Phototherapy only
3	> 24	1	1	lbw	1.9	1	Preterm	250	36	35.8	1	Severe	430.18	307.9	33.18	10.9	4010	1044	1098	115	No defect	0	No defect	Health facility	Alive	Phototherapy only
1	< 24	0	0	Normal	2.6	1	Preterm	203	29	29	0	Non-Severe	86.87	8.23	78.64	17.1	21.12	15.05	3.23	214				Health facility	Alive	Phototherapy only
1	< 24	0	1	lbw	1.23	1	Preterm	239	35	34.2	0	Non-Severe	171.3	12.98	158.32	17.1	14.87	9.57	3.67	215				Health facility	Alive	Phototherapy only
1	< 24	0	1	lbw	1.47	1	Preterm	215	31	30.8	0	Non-Severe	71.37	12.37	59	15.1	8.43	4.89	2.59	238				Health facility	Alive	Phototherapy only
1	< 24	0	1	lbw	1.2	1	Preterm	217	31	31	0	Non-Severe	159.03	86.87	72.16	16.6	7.9	1.68	5.6	196				Health facility	Alive	Phototherapy only
1	< 24	0	0	Normal	3.6	0	Term	280	40	40	0	Non-Severe	73.84	10.66	63.18	12.8	21.95	14.64	4.05	310				Health facility	Alive	Phototherapy only
1	< 24	0	1	lbw	1.38	1	Preterm	238	34	34	1	Severe	214.52	12.92	201.6	18	8.34	3.42	4.06	81				Health facility	Alive	Phototherapy only
2	> 24	1	0	Normal	3.3	0	Term	271	39	38.8	1	Severe	386.05	18.45	367.6	12.2	11.72	4.19	4.93	135	No defect	0	No defect	Health facility	Alive	Phototherapy only
8	> 24	1	0	Normal	3	0	Term	280	40	40	1	Severe	323.71	15.98	307.73	18.3	19.66	9.83	6.34	333	Full defect	1	Full/Partial Defect	Health facility	Alive	Phototherapy only
1	< 24	0	0	Normal	2.7	0	Term	280	40	40	0	Non-Severe	136.8	12.8	124	14.9	13.83	7.7	4.39	369				Health facility	Alive	Phototherapy only
2	> 24	1	0	Normal	2.8	0	Term	268	39	38.3	1	Severe	214.09	15.84	198.25	15.2	16.48	8.41	5.04	202				Health facility	Alive	Phototherapy only
4	> 24	1	0	Normal	3.9	0	Term	277	40	39.6	1	Severe	296.32	151.92	144.4	15.3	15.57	9.8	3.78	394	No defect	0	No defect	Health facility	Alive	Phototherapy only
1	< 24	0	1	lbw	1.8	1	Preterm	238	34	34	1	Severe	214.45	11.71	202.74	15.7	12.14	7.6	2.54	245				Health facility	Alive	Phototherapy only
1	< 24	0	1	lbw	1.9	1	Preterm	238	34	34	0	Non-Severe	149.35	12.92	136.43	16.8	10.2	3.91	4.09	284	No defect	0	No defect	Health facility	Alive	Phototherapy only
3	> 24	1	0	Normal	3.7	0	Term	266	38	38	1	Severe	215.97	39.38	176.58	13.2	18	9.29	3.96	333	Partial defect	1	Full/Partial Defect	Health facility	Alive	Phototherapy only
1	< 24	0	0	Normal	2.5	1	Preterm	249	36	35.6	0	Non-Severe	195.2	12.18	183.02	12.3	10.54	3.54	5.89	327	No defect	0	No defect	Health facility	Alive	Phototherapy only
3	> 24	1	0	Normal	2.9	0	Term	281	41	40.2	0	Non-Severe	165.11	10.59	154.52	17.2	7.25	1.87	3.9	205	No defect	0	No defect	Health facility	Alive	Phototherapy only
1	< 24	0	1	lbw	2.1	1	Preterm	245	35	35	0	Non-Severe	51.63	29.48	22.14	16.7	9.78	5.9	2.38	210	Full defect	1	Full/Partial Defect	Health facility	Alive	Phototherapy only
4	> 24	1	0	Normal	3.1	0	Term	280	40	40	1	Severe	243.51	11.69	231.82	13.7	5.99	2.29	2.37	389	Full defect	1	Full/Partial Defect	Health facility	Alive	Phototherapy only
1	< 24	0	0	Normal	3.6	0	Term	266	38	38	1	Severe	227.15	10.86	216.29	11.8	30.39	11	14.67	302	No defect	0	No defect	Health facility	Alive	Phototherapy only
1	< 24	0	0	Normal	3	0	Term	273	39	39	0	Non-Severe	132.04	12.3	119.74	18.4	7.83	3.27	3.35	140	No defect	0	No defect	Health facility	Alive	Phototherapy only
2	> 24	1	0	Normal	3.5	0	Term	289	42	41.3	0	Non-Severe	165.53	90.29	75.64	16.7	10.94	6.72	3.13	142	Full defect	1	Full/Partial Defect	Health facility	Alive	Phototherapy only
3	> 24	1	0	Normal	3.3	0	Term	281	41	40.2	0	Non-Severe	147.64	12.88	134.75	15.8	4065	1088	2018	59				Health facility	Alive	Phototherapy only
2	> 24	1	0	Normal	3.24	0	Term	287	41	41	0	Non-Severe	146.09	11.58	134.52	14.7	16091	8076	5022	344	No defect	0	No defect	Health facility	Alive	Phototherapy only
2	> 24	1	0	Normal	3.1	0	Term	280	40	40	1	Severe	398.88	197.43	201.45	12.6	24050	13063	7	201	No defect	0	No defect	Health facility	Alive	Phototherapy only
1	< 24	0	1	lbw	2.07	1	Preterm	246	36	35.2	0	Non-Severe	168.21	12.22	155.99	19.6	6081	2099	2098	105	Partial defect	1	Full/Partial Defect	Health facility	Alive	Phototherapy only
1	< 24	0	0	Normal	2.5	0	Term	295	43	42.2	1	Severe	276.85	134.92	141.93	14	10052	4041	3095	218	No defect	0	No defect	Health facility	Alive	Phototherapy only
3	> 24	1	0	Normal	3.5	0	Term	280	40	40	1	Severe	309.75	16.06	293.68	15.5	10097	6071	2019	255	No defect	0	No defect	Health facility	Alive	Phototherapy only
2	> 24	1	0	Normal	3.12	0	Term	282	41	40.3	0	Non-Severe	207.74	12.88	194.86	13.7	17004	9033	5024	298	No defect	0	No defect	Health facility	Alive	Phototherapy only
1	< 24	0	2	Macrosomia	4.1	0	Term	287	41	41	0	Non-Severe	179.41	12.68	166.73	15.7	15050	8035	4084	258	No defect	0	No defect	Health facility	Alive	Phototherapy only
3	> 24	1	0	Normal	2.7	0	Term	273	39	39	0	Non-Severe	71.67	9.9	61.77	16.1	9017	3062	3073	239	Full defect	1	Full/Partial Defect	Health facility	Alive	Phototherapy only
1	< 24	0	1	lbw	1.56	1	Preterm	238	34	34	0	Non-Severe	132.75	8.42	124.32	16.2	10044	5097	3070	287	Full defect	1	Full/Partial Defect	Health facility	Alive	Phototherapy only
1	< 24	0	1	lbw	2	1	Preterm	236	34	33.8	0	Non-Severe	165.69	10.48	155.21	17.3	7042	1065	4022	283	Full defect	1	Full/Partial Defect	Health facility	Alive	Phototherapy only
1	< 24	0	1	lbw	2.02	1	Preterm	217	31	31	1	Severe	218.28	17.97	200.31	15.5	21067	6086	10093	266	No defect	0	No defect	Health facility	Alive	Phototherapy only
1	< 24	0	1	lbw	1.34	1	Preterm	182	26	26	1	Severe	403.95	139.51	264.44	10.9	17050	12066	2091	360	No defect	0	No defect	Health facility	Died	Phototherapy only
1	< 24	0	1	lbw	1.09	1	Preterm	252	36	36	1	Severe	217.54	15.58	201.96	17.5	8004	4077	2016	201	No defect	0	No defect	Health facility	Alive	Phototherapy only
1	< 24	0	1	lbw	1.8	1	Preterm	219	32	31.3	1	Severe	225.16	117.81	107.35	15	8098	1085	6040	226	No defect	0	No defect	Health facility	Alive	Phototherapy only
5	> 24	1	0	Normal	2.5	0	Term	280	40	40	1	Severe	445.83	124.38	321.45	17.9	17072	5075	8044	58	No defect	0	No defect	Health facility	Alive	Phototherapy only
1	< 24	0	1	lbw	2.4	1	Preterm	243	35	34.8	0	Non-Severe	132.41	23.19	109.22	17.2	9.6							Health facility	Alive	Phototherapy only
5	> 24	1	1	lbw	1.9	1	Preterm	249	36	35.6	1	Severe	332.65	79.46	253.19	17.2	10.3				No defect	0	No defect	Health facility	Alive	Phototherapy only
1	< 24	0	1	lbw	1.5	1	Preterm	210	30	30	0	Non-Severe	77.77	11.98	65.79	17.2	10084	6028	3016	177	No defect	0	No defect	Health facility	Alive	Phototherapy only
1	< 24	0	1	lbw	2.28	1	Preterm	252	36	36	0	Non-Severe	212.08	13.82	198.26	16.1	8072	4049	3029	157	No defect	0	No defect	Health facility	Alive	Phototherapy only
1	< 24	0	1	lbw	2.4	1	Preterm	255	37	36.5	0	Non-Severe	62.66	8.75	53.9	12.6	16050	10046	4024	196	No defect	0	No defect	Health facility	Alive	Phototherapy only
2	> 24	1	0	Normal	3.1	0	Term	280	40	40	0	Non-Severe	204.43	13.76	190.68	14.8	19036	12097	3048	217	No defect	0	No defect	Health facility	Alive	Phototherapy only
1	< 24	0	1	lbw	1	0	Term	285	41	40.8	0	Non-Severe	181.65	14.98	166.67	10.2	14094	7039	5066	333	No defect	0	No defect	Health facility	Alive	Phototherapy only
1	< 24	0	1	lbw	1.02	1	Preterm	217	31	31	0	Non-Severe	156.31	9.42	146.89	15.9	7051	3082	2092	132	No defect	0	No defect	Health facility	Alive	Phototherapy only
1	< 24	0	0	Normal	3.99	0	Term	281	41	40.2	0	Non-Severe	159	13.98	145.02	15.6	3005	16070	11010	185	No defect	0	No defect	Health facility	Alive	Phototherapy only
1	< 24	0	1	lbw	1.09	1	Preterm	215	31	30.8	0	Non-Severe	83.34	9.71	73.63	18.4	10.3				No defect	0	No defect	Health facility	Alive	Phototherapy only
1	< 24	0	1	lbw	2.1	1	Preterm	238	34	34	0	Non-Severe	197.69	12	185.69	18.4	10.3				No defect	0	No defect	Health facility	Alive	Phototherapy only
2	> 24	1	0	Normal	2.9	0	Term	282	41	40.3	1	Severe	269.53	14.32	255.21	10.6	18002	9023	7020	216	No defect	0	No defect	Health facility	Alive	Phototherapy only
1	< 24	0	1	lbw	0.9	1	Preterm	203	29	29	0	Non-Severe	149.61	14.78	134.83	18.6	8097	1045	7007	96	No defect	0	No defect	Home	Alive	Phototherapy only
1	< 24	0	0	Normal	3.4	0	Term	280	40	40	1	Severe	230.17	18.69	211.48	13.6	38089	5061	29005	244	Partial defect	1	Full/Partial Defect	Health facility	Alive	Phototherapy only
1	< 24	0	1	lbw	1.9	1	Preterm	252	36	36	1	Severe	364.72	16.46	348.26	18.4	5065	2058	2002	148	Full defect	1	Full/Partial Defect	Health facility	Alive	Phototherapy only
2	> 24	1	1	lbw	2.3	1	Preterm	245	35	35	0	Non-Severe	137.57	111.66	25.92	19.5	15087	7083	5022	254	Full defect	1	Full/Partial Defect	Health facility	Alive	Phototherapy only
1	< 24	0	1	lbw	1.8	1	Preterm	237	34	33.9	0	Non-Severe	178.03	14.24	163.79	15	14069	2012	10063	233	No defect	0	No defect	Health facility	Alive	Phototherapy only
2	> 24	1	0	Normal	2.92	0	Term	273	39	39	0	Non-Severe	85.15	30.88	54.28	15.8	19099	12007	5011	482	Partial defect	1	Full/Partial Defect	Health facility	Alive	Phototherapy only
4	> 24	1	1	lbw	2.26	0	Term	275	40	39.3	1	Severe	466.21	21.82	444.39	16.1	9.71	5.3	2.55	348	Partial defect	1	Full/Partial Defect	Health facility	Died	Phototherapy only
1	< 24	0	0	Normal	2.8	0	Term	281	41	40.2	1	Severe	288.96	17.53	271.43	15.8	29012	8020	16020	193	No defect	0	No defect	Health facility	Alive	Phototherapy only
1	< 24	0	0	Normal	3.85	0	Term	280	40	40	1	Severe	247.56	13.69	233.87	15.5	16031	5020	9010	276	No defect	0	No defect	Health facility	Alive	Phototherapy only
3	> 24	1	0	Normal	3.2	0	Term	287	41	41	1	Severe	377.53	32.28	345.25	11	10008	5042	3031	245	No defect	0	No defect	Health facility	Alive	Phototherapy only
1	< 24	0	0	Normal	2.8	0	Term	280	40	40	1	Severe	239.12	17.14	221.97	13.5	15.3	8.69	4.57	324	No defect	0	No defect	Health facility	Alive	Phototherapy only
2	> 24	1	1	lbw	1.9	1	Preterm	238	34	34	0	Non-Severe	137.74	11.13	126.61	15.3	8.57	4.77	2.7	363	No defect	0	No defect	Health facility	Alive	Phototherapy only
2	> 24	1	1	lbw	1.9	1	Preterm	238	34	34	0	Non-Severe	143.42	12.97	130.45	15.3	4.88	2.5	1.66	180	No defect	0	No defect	Health facility	Alive	Phototherapy only
2	> 24	1	1	lbw	2.4	0	Term	274	40	39.2	1	Severe	415.1	40.03	374.98	15.4	10.54	5.41	2.94	209	No defect	0	No defect	Health facility	Alive	Phototherapy only
1	< 24	0	0	Normal	3.6	0	Term	273	39	39	1	Severe	299.77	15.31	284.47	9.3	6.99	1.84	3.79	356	No defect	0	No defect	Health facility	Alive	Phototherapy only
1	< 24	0	1	lbw	1.92	1	Preterm	217	31	31	0	Non-Severe	186.15	11.58	174.57	13.5	9.8	3.19	5.14	263	No defect	0	No defect	Health facility	Alive	Phototherapy only
1	< 24	0	1	lbw	1	1	Preterm	238	34	34	0	Non-Severe	207	11.76	195.24	19	8.51	3.19	4.39	158				Health facility	Alive	Phototherapy only
3	> 24	1	0	Normal	3.5	0	Term	266	38	38	1	Severe	285.47	27.85	257.62	12.2	13.11	7.3	3.72	210				Health facility	Alive	Phototherapy only
1	< 24	0	1	lbw	0.85	1	Preterm	196	28	28	0	Non-Severe	135.23	11.14	124.09	17	14.24	6.56	5.97	388				Health facility	Alive	Phototherapy only
1	< 24	0	1	lbw	0.9	1	Preterm	211	31	30.2	0	Non-Severe	101.6	8.39	93.21	14.5	9.52	5.25	3.01	239	No defect	0	No defect	Health facility	Died	Phototherapy only
2	> 24	1	0	Normal	2.8	0	Term	260	38	37.2	1	Severe	273	7.4	264.9	18.4	10.3				No defect	0	No defect	Health facility	Alive	Phototherapy only
